# Supplementary material for: Unlocking Cognitive Potential: Association of Sarcopenia and Mediterranean Diet on Cognitive Function in Community-Dwelling Elderly of the Dalmatian Region
Source: Nutrients. 2024 Mar 28;16(7):991. doi: 10.3390/nu16070991 (PMC11013823; doi:10.3390/nu16070991)
Supplement: Supplementary file 1 [file nutrients-16-00991-s001.zip]

Archive with 1 entries (1 files):
- nutrients-2929237-supplementary.pdf
